# Supplementary material for: JAK/STAT signaling regulated intestinal regeneration defends insect pests against pore-forming toxins produced by Bacillus thuringiensis
Source: PLoS Pathog. 2024 Jan 18;20(1):e1011823. doi: 10.1371/journal.ppat.1011823 (PMC10796011; doi:10.1371/journal.ppat.1011823)
Supplement: S1 Table — (XLSX) [file ppat.1011823.s003.xlsx]

## Sheet: Sheet1
Chilo suppressalis	Proteins	n	LC50 (μg/g)	95% fiducial limits (μg/g)	Slope±SE	χ2	df(χ2)
2-day-old larvae	Cry9A	105	22.2	6.3-111.7	1.600±0.142	33.548	3
	Cry9A-D125R	105	＞200
3rd instar larvae	Cry9A	105	585.9	387.7-856.1	4.422±0.379	18.582	3
	Cry9A-D125R	105	＞1000
