# Supplementary material for: JAK/STAT signaling regulated intestinal regeneration defends insect pests against pore-forming toxins produced by Bacillus thuringiensis
Source: PLoS Pathog. 2024 Jan 18;20(1):e1011823. doi: 10.1371/journal.ppat.1011823 (PMC10796011; doi:10.1371/journal.ppat.1011823)
Supplement: S2 Table — (XLSX) [file ppat.1011823.s004.xlsx]

## Sheet: Sheet1
Gene	Orientation	(5’-3’) Primer sequence	Amplified fragment (bp)
egfp	Forward	GGATCCTAATACGACTCACTATAGGGATTAAGTTCAGCGTGTCCG	74-500
	Reverse	GGATCCTAATACGACTCACTATAGGCTAGTGATTCACCTTGATGC
Cscaspase1	Forward	GGATCCTAATACGACTCACTATAGGTGCCTGTTGATAGAAATGCG	108-478
	Reverse	GGATCCTAATACGACTCACTATAGGTGCTAAGGAAGGGCACTTGT
Cscaspase3	Forward	GCGTAATACGACTCACTATAGGCAGCCTAAATTCGATCCTGC	149-686
	Reverse	GCGTAATACGACTCACTATAGGGTCTCACCGTCCTACCCTCA
Cscaspase4-9	Forward	GGATCCTAATACGACTCACTATAGGCCCACGCTAGTTACTAAGCC	692-1292
	Reverse	GGATCCTAATACGACTCACTATAGGTATCACGCTATCTTCCACCA
Cscaspase4-15	Forward	GGATCCTAATACGACTCACTATAGGAATGTGGTACAAGGCGAAGA	230-712
	Reverse	GGATCCTAATACGACTCACTATAGGCGCATCCATAATCCGTGAAG
Cscaspase4-16	Forward	GGATCCTAATACGACTCACTATAGGGTATTGGGACAAACTGGAT	440-868
	Reverse	GGATCCTAATACGACTCACTATAGGTCACGTTTATCATCGCTTTC
Cscaspase4-17	Forward	GGATCCTAATACGACTCACTATAGGAGAAACGTGCTCATCTCCCT	86-654
	Reverse	GGATCCTAATACGACTCACTATAGGTCCTCTGAGTCGGTCCTCTT
Cscaspase5	Forward	GGATCCTAATACGACTCACTATAGGACGCAATCGCAAACGACAAT	149-686
	Reverse	GGATCCTAATACGACTCACTATAGGGGTAAGGTTCAGGTAGGAGCAG
CsJnk	Forward	GGATCCTAATACGACTCACTATAGGcatcgaccagtggaacaaga	717-1108
	Reverse	GGATCCTAATACGACTCACTATAGGcctcctggtagatgagctgc
Cssocs	Forward	GGATCCTAATACGACTCACTATAGGaacgatacgtagcattcggg	14-244
	Reverse	GGATCCTAATACGACTCACTATAGGgtccgtacttgcgaaacgat
CsPuc	Forward	GGATCCTAATACGACTCACTATAGGagaggcagctgcaagagttc	374-703
	Reverse	GGATCCTAATACGACTCACTATAGGatactgtggaggcggttgac
CsStat	Forward	GGATCCTAATACGACTCACTATAGGatcattgattaaggcagccg	327-706
	Reverse	GGATCCTAATACGACTCACTATAGGgcaaactctcctgtggaagc
CsEgfr	Forward	GGATCCTAATACGACTCACTATAGGgcgaaacacactaccggaat	185-677
	Reverse	GGATCCTAATACGACTCACTATAGGtggcaattttcaggtccttc
Sfcaspase5	Forward	GGATCCTAATACGACTCACTATAGGCCCTGTGGTGTGATCATCTG	760-1107
	Reverse	GGATCCTAATACGACTCACTATAGGGCATTTCGTTTTCGGGTTTA
SfStat	Forward	GGATCCTAATACGACTCACTATAGGCCCTGTGGTGTGATCATCTG	1754-2059
	Reverse	GGATCCTAATACGACTCACTATAGGGCATTTCGTTTTCGGGTTTA
Note: T7 promoter sequences at the 5’-end were underlined
