# Supplementary material for: JAK/STAT signaling regulated intestinal regeneration defends insect pests against pore-forming toxins produced by Bacillus thuringiensis
Source: PLoS Pathog. 2024 Jan 18;20(1):e1011823. doi: 10.1371/journal.ppat.1011823 (PMC10796011; doi:10.1371/journal.ppat.1011823)
Supplement: S3 Table — (XLSX) [file ppat.1011823.s005.xlsx]

## Sheet: Sheet1
Gene	Orientation	(5’-3’) Primer sequence
CsEF-1	Forward	TGAACCCCCATACAGCGAATCC
	Reverse	TCTCCGTGCCAACCAGAAATAGG
Cscaspase1	Forward	TAAGCAGAGCATAGCCGACG
	Reverse	TAATTCATCACAAAGAGCTT
Cscaspase3	Forward	TCTTCACAATTTGATGCTAAGGC
	Reverse	TTTGGGAAGAACACCACTACCTT
Cscaspase4-9	Forward	ACTGCGTCGAATCTGAAACCATC
	Reverse	GCTTAATTGACTATCCCAACTAATCCT
Cscaspase4-15	Forward	ATGTGGCCGACGAGATTACACCA
	Reverse	CATTTACGCTCACCGCTCTTCCT
Cscaspase4-16	Forward	ATGGGTGTCTGGTGGTTGCTGTG
	Reverse	CTTTGTGCGCTGAGAAACTTTGG
Cscaspase4-17	Forward	TGGAAGTTAATCGGCTAGTTGCT
	Reverse	TTGTTTCAATAATTCGGGCTCTT
Cscaspase5	Forward	TCGTGGAACAAACTGACTTGGA
	Reverse	GACCCCTTAACATTACGTCCCTATA
CsJnk	Forward	TGTACCAGATGCTATGCGGC
	Reverse	CACCACTATGTTGGACGGCT
CsSocs	Forward	GCATAGAGCACTACCGGCAT
	Reverse	CGCTGGGTCCTTGTAATGGT
CsPuc	Forward	TTACCTGTGCATCATGGCGT
	Reverse	TGCTGCATGGATGAAGTCGT
CsStat	Forward	AAACTGAACGTGCTGGTTGC
	Reverse	GATAAGCTCTTCGTCCAACA
CsEgfr	Forward	GCGAGGTGACCGGCTATTTA
	Reverse	TTTCCACAACTTGGCGTCCT
CsIAP	Forward	TCGACTTTCGCCACGAAGAA
	Reverse	GGTAGTAGAAGCCGTTGCGT
CsApaf-1	Forward	ATGGGACTCGAATCTGGGGA
	Reverse	AGGCGAGAACGAACACCATT
CsDelta	Forward	CTCGCTCATAGTCGAAGCGT
	Reverse	CGTCGGCTATGCTCTGCTTA
SfECD	Forward	GCCGTATCCAAAGCATGACA
	Reverse	TGGTGACGGCCAAAGGAA
Sfcaspase5	Forward	CATCCAAGCATTGTGCGAGG
	Reverse	GAGGACGTCTGCACCTTGAA
SfStat	Forward	TGTGAAACCCGTGTTGGTGA
	Reverse	ATCAGTTTGGGCCGGTGTAG
